# Supplementary material for: Effects of Green Tea Marinade in the Bioaccessibility of Tonalide and Benzophenone 3 in Cooked European Seabass
Source: Molecules. 2022 Jul 29;27(15):4873. doi: 10.3390/molecules27154873 (PMC9370058; doi:10.3390/molecules27154873)
Supplement: Supplementary file 1 [file molecules-27-04873-s001.zip]

Archive with 1 entries (1 files):
- molecules-1805941-supplementary.pdf
